# Supplementary material for: Immunological Biomarkers in Autism Spectrum Disorder: The Role of TNF-Alpha and Dependent Trends in Serum IL-6 and CXCL8
Source: Life (Basel). 2024 Sep 22;14(9):1201. doi: 10.3390/life14091201 (PMC11432970; doi:10.3390/life14091201)
Supplement: Supplementary file 1 [file life-14-01201-s001.zip]

Archive with 1 entries (1 files):
- life-3156706-supplementary.pdf
